# Supplementary material for: Serological analysis of Ebola virus survivors and close contacts in Sierra Leone: A cross-sectional study
Source: PLoS Negl Trop Dis. 2019 Aug 1;13(8):e0007654. doi: 10.1371/journal.pntd.0007654 (PMC6692041; doi:10.1371/journal.pntd.0007654)
Supplement: S1 Table — (XLSX) [file pntd.0007654.s001.xlsx]

## Sheet: Sheet1
CONCENTRATION (U/ML)	WELL 1	WELL2	AVE	AVE-BLK	CONC (U/ML)
0	0.1039	0.1145	0.1092	0	-0.321642		0	0
10	2.6148	2.6276	2.6212	2.512	9.69031		10	2.512
5	1.6146	1.546	1.5803	1.4711	5.54165		5	1.4711
2.5	0.9039	0.8354	0.86965	0.76045	2.70925		2.5	0.76045
1	0.4183	0.4043	0.4113	0.3021	0.882423		1	0.3021
PATIENT	WELL 1	WELL2	AVE-blk	CONC (U/ML)	CONC X DIL	THRESHOLD INDEX	<1 IS NEG
POS	0.628	0.6154	0.6217	2.15624		2.05793	POS
CC1	0.04345	0.03585	0.03965	-0.163611	-32.7222	0.131248
CC2	0.05765	0.05125	0.05445	-0.104623	-20.9247	0.180238
CC3	0.05225	0.05635	0.0543	-0.105221	-21.0442	0.179742
CC4	0.0702	0.1065	0.08835	0.0304902	6.09805	0.292453
CC5	0.0141	0.0252	0.01965	-0.243324	-48.6648	0.0650447
CC6	0.0127	-0.0121	0.000299998	-0.320446	-64.0893	0.000993041
CC7	-0.0308	-0.0114	-0.0211	-0.405739	-81.1479	-0.0698444
CC8	0.1293	0.0479	0.0886	0.0314867	6.29733	0.29328
CC9	-0.0426	-0.024	-0.0333	-0.454364	-90.8729	-0.110228
CC10	0.0235	0.17	0.09675	0.0639697	12.7939	0.320258
CC11	0.032	0.1636	0.0978	0.0681546	13.6309	0.323734
CC12	-0.0025	0.0221	0.0098	-0.282583	-56.5165	0.0324396
CC13	-0.00139999	0.1109	0.05475	-0.103428	-20.6855	0.181231
CC14	0.0326	0.0282	0.0304	-0.200478	-40.0957	0.100629
CC15	-0.0095	0.0538	0.02215	-0.23336	-46.672	0.0733201
CC16	0.0755	0.1191	0.0973	0.0661618	13.2324	0.322079
CC17	0.1048	0.113	0.1089	0.112395	22.4791	0.360477
CC18	0.2257	0.2068	0.21625	0.540255	108.051	0.715823
CC19	0.11295	0.12895	0.12095	0.160423	32.0845	0.400364
CC20	0.08585	0.07215	0.079	-0.00677559	-1.35512	0.261503
CC21	0.27035	0.25095	0.26065	0.717218	143.444	0.862794
CC22	0.02965	0.03665	0.03315	-0.189518	-37.9035	0.109732
CC23	0.09295	0.09425	0.0936	0.0514149	10.283	0.309831
CC24	0.03455	0.03465	0.0346	-0.183739	-36.7477	0.114532
CC25	0.01195	0.01375	0.01285	-0.270426	-54.0853	0.0425356
CC26	0.09395	0.09165	0.0928	0.0482264	9.64527	0.307183
CC27	0.0901	0.1101	0.1001	0.0773217	15.4643	0.331347
CC28	0.06495	0.06225	0.0636	-0.0681546	-13.6309	0.210526
CC29	0.03625	0.03665	0.03645	-0.176365	-35.273	0.120655
CC30	0.07925	0.06645	0.07285	-0.0312874	-6.25747	0.241145
CC31	0.06595	0.06155	0.06375	-0.0675568	-13.5114	0.211023
CC32	0.04475	0.04625	0.0455	-0.140295	-28.059	0.150612
CC33	0.09225	0.09515	0.0937	0.0518135	10.3627	0.310162
CC34	0.01715	0.01315	0.01515	-0.261259	-52.2519	0.050149
CC35	0.02375	0.01885	0.0213	-0.236748	-47.3495	0.0705065
CC36	0.01855	0.01325	0.0159	-0.25827	-51.654	0.0526316
CC37	0.02645	0.02205	0.02425	-0.22499	-44.998	0.0802714
CC38	0.05585	0.05775	0.0568	-0.0952571	-19.0514	0.188017
